# Supplementary material for: Structure stability of (U, Pu) C and (U, Pu) N compositions
Source: Sci Rep. 2025 Jun 6;15:19873. doi: 10.1038/s41598-025-03910-y (PMC12144085; doi:10.1038/s41598-025-03910-y)
Supplement: Supplementary file 2 — Supplementary Information 2. [file 41598_2025_3910_MOESM2_ESM.eb]

# Courtesy of Miketeer from EasyBuild

easyblock = 'MakeCp'

name = 'VASP'
version = '5.4.4.pl2'
versionsuffix = '-inclEPS'

homepage = 'http://www.vasp.at'
description = """The Vienna Ab initio Simulation Package (VASP) is a computer program for atomic scale
materials modelling, e.g. electronic structure calculations and quantum-mechanical molecular dynamics,
from first principles."""

toolchain = {'name': 'intel', 'version': '2023a'}
toolchainopts = {'usempi': True}

download_instructions = """
VASP is proprietary software, see http://www.vasp.at/index.php/faqs on how to obtain a license for the software."""
sources = [
    '%(namelower)s.%(version)s.tgz',
     'vdw_kernel.bindat.gz',  # Big-endian version of vdw_kernel.bindat, gzip-compressed.
]
patches = [
    'vasp-vdw_kernel_file.patch',  # This patch replaces the hardcoded path with the environment variable VDW_KERNEL
    'omc.patch',  # This patch allows for control of electron orbital occupnacy via INCAR file
]
checksums = [
    {'vasp.5.4.4.pl2.tgz': '98f75fd75399a23d76d060a6155f4416b340a1704f256a00146f89024035bc8e'},
    {'vdw_kernel.bindat.gz': '650c6a194ab077676a834902ef68e2f4fe426be813ef12b3963c4198d3324f86'},
    {'vasp-vdw_kernel_file.patch': '98f7d04a5d4caeaca54cecc2b52426a8451d5206cc01753aa4ff6024f9e00b4e'},
    {'omc.patch': '7ca2721974ee5cf329b3877a40ebe8a10c921b13617a487a8a378d38fe469ff5'},
]

prebuildopts = 'cp arch/makefile.include.linux_intel ./makefile.include && '
# Increase MPI block size (from Micketeer):
prebuildopts += 'sed -i "s|MPI_BLOCK=8000|MPI_BLOCK=65536|" makefile.include && '

# path to libfftw3xf_intel.a is hardcoded in makefile.include
prebuildopts += 'sed -i "s|\$(MKLROOT)/interfaces/fftw3xf|\$(FFTW_LIB_DIR)|" makefile.include && '

# remove mkl flag to prevent mixing dynamic libs with the static libs in LIBBLACS/SCALAPACK
# prebuildopts += 'sed -i "s|-mkl||" makefile.include && '

# VASP uses LIBS as a list of folders
prebuildopts += 'unset LIBS && '

# buildopts = 'all BLACS="$LIBBLACS" SCALAPACK="$LIBSCALAPACK"'
buildopts = 'all'

parallel = 1

files_to_copy = [
    (['bin/vasp_std', 'bin/vasp_gam', 'bin/vasp_ncl'], 'bin'),
    (['../vdw_kernel.bindat'], '.'),
]

sanity_check_paths = {
    'files': ['bin/vasp_std', 'bin/vasp_gam', 'bin/vasp_ncl'],
    'dirs': [],
}

# runtest = "test"  # Run make test after build to verify

# This environment variable works together with the vasp-vdw_kernel_file.patch
# so that it can be used without having to copy this file around.
modextravars = {
    'VDW_KERNEL': '%(installdir)s/vdw_kernel.bindat',
}

moduleclass = 'phys'
